# Supplementary material for: Correlation study on serum miR-222-3p and glucose and lipid metabolism in patients with polycystic ovary syndrome
Source: BMC Womens Health. 2022 Oct 1;22:398. doi: 10.1186/s12905-022-01912-w (PMC9526283; doi:10.1186/s12905-022-01912-w)
Supplement: Supplementary file 3 — Additional file 3. Original data for Fig. 1 and Fig. 2. [file 12905_2022_1912_MOESM3_ESM.xls]

## Sheet: Fig.1
A									B									C
expression of miR-222-3p detected by RT-qPCR									diagnostic efficiency of miR-222-3p on PCOS non-ow patients analyzed using ROC curve									diagnostic efficiency of miR-222-3p on PCOS ow patients analyzed using ROC curve.
	Control Non-ow（N=53）	PCOS Non-ow（N=64）	Control ow（N=41）	PCOS ow（N=47）						Control Non-ow（N=53）	PCOS Non-ow（N=64）								Control ow（N=41）	PCOS ow（N=47）
1	1.28	1.87	2.35	3.63					1	1.28	1.87							1	2.35	3.63
2	0.94	1.85	2.14	2.51					2	0.94	1.85							2	2.14	2.51
3	1.09	2.36	2.11	2.89					3	1.09	2.36							3	2.11	2.89
4	0.89	2.27	2.12	2.64					4	0.89	2.27							4	2.12	2.64
5	1.09	2.16	2.39	3.05					5	1.09	2.16							5	2.39	3.05
6	1.02	1.08	2.32	3.14					6	1.02	1.08							6	2.32	3.14
7	1.09	2.13	2.13	3.76					7	1.09	2.13							7	2.13	3.76
8	0.94	2.55	2.04	3.73					8	0.94	2.55							8	2.04	3.73
9	0.86	1.38	1.86	2.7					9	0.86	1.38							9	1.86	2.7
10	1.09	2.89	2.1	3.35					10	1.09	2.89							10	2.1	3.35
11	0.86	2.2	2.2	3.12					11	0.86	2.2							11	2.2	3.12
12	1.04	2.14	1.97	3.52					12	1.04	2.14							12	1.97	3.52
13	1.17	1.19	2.36	2.93					13	1.17	1.19							13	2.36	2.93
14	0.93	2.31	1.72	2.76					14	0.93	2.31							14	1.72	2.76
15	0.93	2.04	1.83	2.6					15	0.93	2.04							15	1.83	2.6
16	0.94	2.2	2.2	3.2					16	0.94	2.2							16	2.2	3.2
17	1.11	2.53	2.07	2.75					17	1.11	2.53							17	2.07	2.75
18	1.15	2.21	2.21	2.89					18	1.15	2.21							18	2.21	2.89
19	0.75	2.45	1.8	3.27					19	0.75	2.45							19	1.8	3.27
20	1.42	2.31	2.06	3.81					20	1.42	2.31							20	2.06	3.81
21	0.77	2.4	1.9	2.48					21	0.77	2.4							21	1.9	2.48
22	1.18	2.4	1.81	2.81					22	1.18	2.4							22	1.81	2.81
23	1.18	2.19	2.19	3.18					23	1.18	2.19							23	2.19	3.18
24	1.22	2.42	1.91	3.12					24	1.22	2.42							24	1.91	3.12
25	1.02	2.16	2.16	2.69					25	1.02	2.16							25	2.16	2.69
26	0.89	2.07	2.07	3.22					26	0.89	2.07							26	2.07	3.22
27	0.87	2.16	2.16	4.44					27	0.87	2.16							27	2.16	4.44
28	1.17	2.23	2.23	3.34					28	1.17	2.23							28	2.23	3.34
29	0.89	0.85	2.1	2.85					29	0.89	0.85							29	2.1	2.85
30	1.14	2.48	2.01	3.73					30	1.14	2.48							30	2.01	3.73
31	0.96	2.18	2.18	3.29					31	0.96	2.18							31	2.18	3.29
32	1.09	2.19	2.19	2.85					32	1.09	2.19							32	2.19	2.85
33	1.13	1.62	1.75	3.14					33	1.13	1.62							33	1.75	3.14
34	0.88	1.87	1.87	2.18					34	0.88	1.87							34	1.87	2.18
35	1.15	2.27	1.86	2.19					35	1.15	2.27							35	1.86	2.19
36	1.1	2.22	1.89	2.37					36	1.1	2.22							36	1.89	2.37
37	1.06	2.36	1.79	2.69					37	1.06	2.36							37	1.79	2.69
38	0.79	2.32	1.68	2.93					38	0.79	2.32							38	1.68	2.93
39	0.88	2.46	1.96	2.55					39	0.88	2.46							39	1.96	2.55
40	1.11	2.33	1.98	3.34					40	1.11	2.33							40	1.98	3.34
41	0.86	1.41	1.66	2.32					41	0.86	1.41							41	1.66	2.32
42	1.17	1.5		2.46					42	1.17	1.5							42		2.46
43	0.88	2.21		2.16					43	0.88	2.21							43		2.16
44	1.16	2.45		2.07					44	1.16	2.45							44		2.07
45	0.91	1.21		2.16					45	0.91	1.21							45		2.16
46	0.91	0.95		3.45					46	0.91	0.95							46		3.45
47	0.92	2.33		3.92					47	0.92	2.33							47		3.92
48	1	1.1							48	1	1.1							48
49	0.86	2.24							49	0.86	2.24							49
50	0.79	2.16							50	0.79	2.16							50
51	0.99	2.07							51	0.99	2.07							51
52	0.99	2.16							52	0.99	2.16							52
53	1.02	2.23							53	1.02	2.23							53
54		2.1							54		2.1							54
55		2.2							55		2.2							55
56		2.18							56		2.18							56
57		2.19							57		2.19							57
58		2.33							58		2.33							58
59		2.27							59		2.27							59
60		2.19							60		2.19							60
61		2.31							61		2.31							61
62		1.3							62		1.3							62
63		1.31							63		1.31							63
64		0.54							64		0.54							64

## Sheet: Fig.2
A
binding relationship of miR-222-3p and PGC-1α verified by the dual-luciferase reporter assay
	mimic NC	mimic miR-222-3p
1	1.56	1.12
2	1.62	1.19
3	1.5	1.05
average	1.56	1.12
standard deviation	0.06	0.07
	mimic NC	mimic miR-222-3p
1	1.55	1.54
2	1.6	1.58
3	1.5	1.5
average	1.55	1.54
standard deviation	0.05	0.04
B									C						D
expression of PGC-1α detected by RT-qPCR									correlation of PGC-1α and miR-222-3p in serum of PCOS non-ow and PCOS ow patients analyzed using the Pearson’s co-efficient analysis.						correlation of PGC-1α and miR-222-3p in serum of PCOS non-ow and PCOS ow patients analyzed using the Pearson’s co-efficient analysis.
	Control Non-ow（N=53）	PCOS Non-ow（N=64）	Control ow（N=41）	PCOS ow（N=47）						miR-222-3p	TGFBR1					miR-222-3p	TGFBR1
1	1.07	0.455525	2.39418	0.51					1	1.87	0.455525				1	3.63	0.51
2	1.05	0.476164	2.18557	0.71					2	1.85	0.476164				2	2.51	0.71
3	1.09	0.209318	2.14851	0.93					3	2.36	0.209318				3	2.89	0.93
4	0.95	0.24184	2.16324	0.93					4	2.27	0.24184				4	2.64	0.93
5	1.08	0.486619	2.44216	0.54					5	2.16	0.486619				5	3.05	0.54
6	1.01	0.444276	2.36753	0.57					6	1.08	0.444276				6	3.14	0.57
7	1.09	0.311981	2.17276	0.59					7	2.13	0.311981				7	3.76	0.59
8	0.93	0.329769	2.0861	0.61					8	2.55	0.329769				8	3.73	0.61
9	0.85	0.476639	1.90205	0.62					9	1.38	0.476639				9	2.7	0.62
10	1.09	0.266499	2.14589	0.54					10	2.89	0.266499				10	3.35	0.54
11	0.98	0.48955	2.24781	0.54					11	2.2	0.48955				11	3.12	0.54
12	1.11	0.495126	2.01434	0.65					12	2.14	0.495126				12	3.52	0.65
13	1.25	0.511007	2.40842	0.77					13	1.19	0.511007				13	2.93	0.77
14	0.93	0.513104	1.75264	0.67					14	2.31	0.513104				14	2.76	0.67
15	0.93	0.513889	1.86477	0.67					15	2.04	0.513889				15	2.6	0.67
16	0.93	0.521063	2.24938	0.67					16	2.2	0.521063				16	3.2	0.67
17	1.11	0.523261	2.11574	0.68					17	2.53	0.523261				17	2.75	0.68
18	1.14	0.528337	2.25147	0.68					18	2.21	0.528337				18	2.89	0.68
19	0.74	0.534354	1.83316	0.7					19	2.45	0.534354				19	3.27	0.7
20	1.41	0.535712	2.10264	0.54					20	2.31	0.535712				20	3.81	0.54
21	0.77	0.701994	1.93693	0.71					21	2.4	0.701994				21	2.48	0.71
22	1.17	0.701994	1.84974	0.72					22	2.4	0.701994				22	2.81	0.72
23	1.17	0.706876	2.23787	0.72					23	2.19	0.706876				23	3.18	0.72
24	1.21	0.706876	1.95324	0.73					24	2.42	0.706876				24	3.12	0.73
25	1.02	0.711793	2.20309	0.73					25	2.16	0.711793				25	2.69	0.73
26	0.88	0.641504	2.1076	0.76					26	2.07	0.641504				26	3.22	0.76
27	0.86	0.641504	2.20529	0.77					27	2.16	0.641504				27	4.44	0.77
28	1.16	0.558461	2.27556	0.67					28	2.23	0.558461				28	3.34	0.67
29	0.88	0.615372	2.14625	0.78					29	0.85	0.615372				29	2.85	0.78
30	1.13	0.623962	2.04845	0.63					30	2.48	0.623962				30	3.73	0.63
31	0.95	0.632672	2.22054	0.64					31	2.18	0.632672				31	3.29	0.64
32	1.08	0.637073	2.23249	0.8					32	2.19	0.637073				32	2.85	0.8
33	1.12	0.726749	1.78242	0.8					33	1.62	0.726749				33	3.14	0.8
34	0.87	0.731804	1.90369	0.81					34	1.87	0.731804				34	2.18	0.81
35	1.14	0.645966	1.89862	0.82					35	2.27	0.645966				35	2.19	0.82
36	1.09	0.650459	1.92877	0.83					36	2.22	0.650459				36	2.37	0.83
37	1.05	0.660587	1.82718	0.83					37	2.36	0.660587				37	2.69	0.83
38	0.79	0.668746	1.71882	0.83					38	2.32	0.668746				38	2.93	0.83
39	0.87	0.673397	1.99744	0.86					39	2.46	0.673397				39	2.55	0.86
40	1.11	0.678081	2.0201	0.87					40	2.33	0.678081				40	3.34	0.87
41	0.86	0.678081	1.69398	0.9					41	1.41	0.678081				41	2.32	0.9
42	1.16	0.683451		0.93					42	1.5	0.683451				42	2.46	0.93
43	0.87	0.687129		0.79					43	2.21	0.687129				43	2.16	0.79
44	1.15	0.688785		0.78					44	2.45	0.688785				44	2.07	0.78
45	0.9	0.689934		0.95					45	1.21	0.689934				45	2.16	0.95
46	0.9	0.692329		0.97					46	0.95	0.692329				46	3.45	0.97
47	0.91	0.692329		1.1					47	2.33	0.692329				47	3.92	1.1
48	1	0.692329							48	1.1	0.692329				48	1.1	0.692329
49	0.86	0.697144							49	2.24	0.697144				49	2.24	0.697144
50	0.78	0.697144							50	2.16	0.697144				50	2.16	0.697144
51	0.98	0.697144							51	2.07	0.697144				51	2.07	0.697144
52	1.05	0.697144							52	2.16	0.697144				52	2.16	0.697144
53	1.01	0.541238							53	2.23	0.541238				53	2.23	0.541238
54		0.54319							54	2.1	0.54319				54	2.1	0.54319
55		0.54319							55	2.2	0.54319				55	2.2	0.54319
56		0.546968							56	2.18	0.546968				56	2.18	0.546968
57		0.550773							57	2.19	0.550773				57	2.19	0.550773
58		0.550773							58	2.33	0.550773				58	2.33	0.550773
59		0.554604							59	2.27	0.554604				59	2.27	0.554604
60		0.697144							60	2.19	0.697144				60	2.19	0.697144
61		0.700386							61	2.31	0.700386				61	2.31	0.700386
62		0.701994							62	1.3	0.701994				62	1.3	0.701994
63		0.701994							63	1.31	0.701994				63	1.31	0.701994
64		0.87632							64	0.54	0.87632				64	0.54	0.87632
